# Supplementary material for: Tracking Bacterial Nanocellulose in Animal Tissues by Fluorescence Microscopy
Source: Nanomaterials (Basel). 2022 Jul 28;12(15):2605. doi: 10.3390/nano12152605 (PMC9370207; doi:10.3390/nano12152605)
Supplement: Supplementary file 1 [file nanomaterials-12-02605-s001.zip]

Archive with 1 entries (1 files):
- nanomaterials-1815211-supplementary.pdf
